# Supplementary material for: Glutathione Non-Covalent Binding Sites on Hemoglobin and Major Glutathionylation Target betaCys93 Are Conservative among Both Hypoxia-Sensitive and Hypoxia-Tolerant Mammal Species
Source: Int J Mol Sci. 2023 Dec 19;25(1):53. doi: 10.3390/ijms25010053 (PMC10778717; doi:10.3390/ijms25010053)
Supplement: Supplementary file 1 [file ijms-25-00053-s001.zip]

Archive with 1 entries (1 files):
- ijms-2759090-supplementary.pdf
